# Supplementary material for: Measuring User Engagement with a Socially Connected, Gamified Health Promotion Mobile App
Source: Int J Environ Res Public Health. 2022 May 5;19(9):5626. doi: 10.3390/ijerph19095626 (PMC9102982; doi:10.3390/ijerph19095626)
Supplement: Supplementary file 1 [file ijerph-19-05626-s001.zip]

Archive with 1 entries (1 files):
- ijerph-1687895-supplementary.pdf
